# Supplementary material for: VCPIP1 facilitates pancreatic adenocarcinoma progression via Hippo/YAP signaling
Source: Cell Death Dis. 2025 May 28;16(1):422. doi: 10.1038/s41419-025-07746-2 (PMC12120113; doi:10.1038/s41419-025-07746-2)
Supplement: Supplementary file 8 — IPMS_data_clear [file 41419_2025_7746_MOESM8_ESM.xlsx]

## Sheet: Sheet 1
Gene	Sum PEP Score	Abundances (Normalized): F4: Sample	logAbundence
VCP	790.797	6.85481e+10	10.836
VCPIP1	633.796	1.02526e+10	10.0108
YAP1	303.561	5.23224e+09	9.71869
ANAPC5	141.923	1.36401e+08	8.13482
CDC27	139.301	6.55173e+08	8.81636
CDC23	139.1	3.26628e+08	8.51405
CDC16	133.158	2.72229e+08	8.43493
GPHN	123.008	3.0523e+08	8.48463
PTPN14	116.767	58566885	7.76765
DNAJC11	105.006	2.35476e+08	8.37195
ANAPC4	90.937	7.20284e+07	7.8575
SLC4A2	89.524	9.40671e+07	7.97344
VARS1	78.805	2.8884e+07	7.46066
MPP7	77.909	5.86677e+07	7.7684
ZBTB1	70.765	3.74489e+07	7.57344
NF2	60.429	5.8945e+07	7.77045
ZBTB2	58.864	2.96187e+07	7.47157
ANAPC1	51.358	2.41465e+07	7.38285
EEF1D	50.944	104754527	8.02017
ASPSCR1	50.812	1.67494e+07	7.224
HUWE1	44.743	1.63877e+07	7.21452
UNC45A	35.653	1.63251e+07	7.21286
TELO2	35.057	1.7213e+07	7.23586
NPLOC4	34.03	14030744	7.14708
BANP	32.483	2.0168e+07	7.30466
DDX27	28.477	8358284	6.92212
CTNND1	26.711	1.03545e+07	7.01513
DNAAF5	26.616	5.15698e+08	8.7124
ELAC2	26.256	7787306	6.89139
PES1	25.953	6.40871e+07	7.80677
CIP2A	24.487	1.51283e+07	7.17979
NOL11	23.552	6.53877e+06	6.8155
HMBOX1	23.099	1.23984e+07	7.09337
LIMA1	22.942	3.75613e+06	6.57474
CDKN2AIP	21.583	5.17949e+06	6.71429
TOP1	20.892	1.20363e+07	7.08049
MCMBP	20.259	5.7863e+06	6.7624
LARS2	20.243	8583139	6.93365
GNE	19.492	5.94002e+07	7.77379
RECQL	19.103	1.92876e+07	7.28528
ZNF639	19.102	1.47094e+07	7.16759
COPG1	19.074	1.81193e+07	7.25814
UTP6	18.875	7.82744e+06	6.89362
UBTF	18.767	3.10296e+06	6.49178
AMFR	18.542	2.31473e+06	6.3645
TNPO3	18.219	5.0951e+06	6.70715
FAF1	18.197	8.07581e+06	6.90719
KAT2A	17.728	8.91445e+06	6.95009
PLAA	17.255	6.59997e+07	7.81954
OSBPL7	16.938	5.09988e+06	6.70756
LAS1L	16.346	4.59806e+06	6.66257
GFM1	15.872	1.63673e+07	7.21398
HSPH1	15.522	2.46568e+06	6.39194
RARS2	15.424	5.60705e+06	6.74873
EIF4G2	15.295	5.82936e+06	6.76562
NOP2	15.131	12908453	7.11087
ACBD3	14.476	1.47264e+06	6.1681
PPFIA1	14.343	1.18123e+06	6.07233
MMS19	14.141	2.8292e+06	6.45166
NBN	13.844	2.50037e+06	6.39801
C4A	13.744	8.16483e+06	6.91195
MED17	13.568	3.96211e+06	6.59793
TOP2A	13.392	2.54051e+06	6.40492
UTP4	13.361	3.92594e+06	6.59394
MTA1	13.122	2.45309e+06	6.38971
NCDN	13.052	6.92087e+06	6.84016
CDC7	12.807	2.53108e+06	6.40331
SMC2	12.75	1.82871e+06	6.26214
PPAN	12.723	682858	5.83433
EIF3B	12.713	1.6652e+06	6.22147
STAT3	12.677	3.64124e+06	6.56125
NCAPH	12.62	3.39309e+06	6.53059
TEX10	12.219	682437	5.83406
VPS33B	11.668	7.3364e+06	6.86548
PRPF6	11.416	2.54824e+06	6.40624
PPP2R1B	11.407	476870	5.6784
VPS53	11.325	4.04779e+06	6.60722
SEC23A	11.321	4.27975e+06	6.63142
SF3B3	11.027	2.21413e+06	6.3452
TRMT1L	10.926	2.61783e+06	6.41794
RNGTT	10.885	1.92618e+06	6.2847
WDR43	10.778	7.99246e+06	6.90268
EXOSC10	10.745	2.37017e+06	6.37478
EEFSEC	10.732	2.21241e+06	6.34487
WDR75	10.692	2.94489e+06	6.46907
MYO1D	10.336	2.84597e+06	6.45423
DLG1	10.095	4096735	6.61244
XPOT	10.084	2.32335e+06	6.36611
FAM124A	9.886	3.28599e+06	6.51667
CARS1	9.849	5.085e+06	6.70629
SRRM2	9.706	2.03335e+07	7.30821
IRF2BP2	9.686	2.75736e+06	6.44049
RACGAP1	9.512	1.02251e+06	6.00967
RADX	9.417	2.0922e+06	6.3206
C4B	9.301	3.70687e+06	6.56901
DSG2	9.235	2.47305e+06	6.39323
TRPS1	9.216	1.6119e+06	6.20734
CUL2	9.162	2.80543e+06	6.448
TUBGCP2	9.13	2.8643e+06	6.45702
SRPK1	9.104	7.34759e+06	6.86614
ZNF768	9.034	2.21614e+06	6.3456
COG7	9.005	2.7691e+06	6.44234
SESTD1	8.983	1.22481e+06	6.08807
NSUN2	8.861	1.69912e+06	6.23022
MYBBP1A	8.774	1.22311e+06	6.08747
VPS35	8.757	3.27565e+06	6.5153
NUMB	8.732	2.02561e+06	6.30655
DDX56	8.484	1.67905e+06	6.22506
TOP2B	8.424	1.78337e+06	6.25124
SCAMP3	8.338	454455	5.65749
FOXK1	8.302	5275957	6.7223
RSBN1L	8.168	3.50127e+06	6.54423
CENPB	8.124	555254	5.74449
IRAK1	8.11	2.29545e+06	6.36087
VPS45	8.108	1.44884e+06	6.16102
TECR	7.885	1.33142e+06	6.12431
TRIM28	7.835	2.91331e+06	6.46439
PUM3	7.755	2.1954e+06	6.34151
CUL4A	7.733	485751	5.68641
MSN	7.732	2.52138e+06	6.40164
CHUK	7.64	2.72077e+06	6.43469
ERCC3	7.538	994526	5.99762
METTL16	7.521	1.41784e+06	6.15163
LONP2	7.506	1.57913e+06	6.19842
SEC23B	7.462	846370	5.92756
VPS52	7.414	2.80803e+06	6.4484
FAM91A1	7.383	1.55385e+06	6.19141
TUBA4B	7.364	7990564	6.90258
ASMTL	7.354	1.97663e+06	6.29592
EXD2	7.345	2.14342e+06	6.33111
LARP7	7.045	1.57391e+06	6.19698
ACP2	6.984	1.57954e+06	6.19853
CRNKL1	6.977	1.06933e+06	6.02911
UBXN7	6.966	2.25013e+06	6.35221
TRMT1	6.898	992240	5.99662
LTV1	6.815	793039	5.89929
DTNA	6.736	1.24242e+06	6.09427
DTNB	6.736	1.24242e+06	6.09427
KEAP1	6.732	1.4382e+06	6.15782
GIT1	6.648	1.89822e+06	6.27835
GALNT1	6.624	872590	5.94081
HSPA4L	6.523	648835	5.81213
NGLY1	6.486	3.07159e+06	6.48736
GEMIN4	6.477	8.2854e+07	7.91831
DNAJC1	6.474	1.79972e+06	6.25521
CTDSPL2	6.462	1.20043e+06	6.07934
CKAP2	6.434	793299	5.89944
HBS1L	6.37	5.28953e+06	6.72342
AATF	6.29	888950	5.94888
TRMT6	6.286	2.78363e+06	6.44461
SLC4A3	6.282	2648685	6.42303
PPP2R5D	6.218	3.28336e+06	6.51632
DMAP1	6.159	1.16597e+06	6.06669
BAG4	6.066	4.6544e+06	6.66786
CDC45	6.04	1.00216e+06	6.00094
TNKS	6.018	1.06401e+06	6.02695
DAGLB	5.93	1.08336e+06	6.03477
SEC63	5.903	1.49765e+06	6.17541
ARHGEF2	5.897	693794	5.84123
CCNK	5.893	2.65692e+06	6.42438
ZC3HAV1	5.829	1.15197e+06	6.06144
IPO4	5.786	941586	5.97386
MAP4K5	5.75	1.14432e+06	6.05855
MTO1	5.721	6742670	6.82883
MTA3	5.677	3.0149e+06	6.47927
ENO3	5.675	466315	5.66868
NOL9	5.662	1806165	6.25676
WDR46	5.622	2.6889e+06	6.42957
RUFY1	5.588	2.01209e+06	6.30365
XAB2	5.583	2.10447e+06	6.32314
SCARB2	5.561	2.59219e+06	6.41367
WDR70	5.542	1.17064e+06	6.06842
PARN	5.535	2.22873e+06	6.34806
TEAD1	5.498	835909	5.92216
ABCB7	5.472	706099	5.84887
LARS1	5.438	2.64328e+06	6.42214
QSOX2	5.379	2.29914e+06	6.36157
NCAPD2	5.358	621251	5.79327
VPS16	5.345	953523	5.97933
ZNF207	5.324	1.34424e+06	6.12848
SRPK2	5.317	5.3297e+06	6.7267
RBBP5	5.279	2.41877e+06	6.38359
LZTS2	5.239	858264	5.93362
WRNIP1	5.207	1.42177e+06	6.15283
EYA3	5.191	1.76092e+06	6.24574
C3	5.137	4.15427e+06	6.61849
LIMD1	5.133	613540	5.78784
MSTO1	5.109	1.40289e+06	6.14702
NOLC1	5.053	1.877e+06	6.27346
KLHL13	5.035	2.01935e+06	6.30521
KLHL9	5.035	2.01935e+06	6.30521
GART	5.026	1.15574e+06	6.06286
EIF3A	5.013	2.32952e+06	6.36727
PATL1	4.988	2.4683e+06	6.3924
CKAP5	4.945	658205	5.81836
TP53BP2	4.938	597806	5.77656
AARS1	4.914	2.2365e+06	6.34957
NUMBL	4.868	280216	5.44749
UTP18	4.832	1.18216e+06	6.07268
TFE3	4.81	1.75192e+06	6.24351
DENND6A	4.808	8.81751e+06	6.94535
TAF6L	4.703	594402	5.77408
LRRC41	4.669	1.58145e+06	6.19906
ARIH1	4.668	457144	5.66005
PPP4R3A	4.664	1.8996e+06	6.27866
PPP4R3B	4.664	1.8996e+06	6.27866
LRRC8A	4.653	495471	5.69502
LRRC8C	4.653	495471	5.69502
HRG	4.603	3.7177e+06	6.57027
RGPD3	4.597	1.42513e+06	6.15386
FAM83D	4.597	1.08604e+06	6.03585
RGPD4	4.597	1.42513e+06	6.15386
RGPD8	4.597	1.42513e+06	6.15386
RGPD5	4.597	1.42513e+06	6.15386
RANBP2	4.597	1.42513e+06	6.15386
POLR3C	4.594	433932	5.63742
F2	4.581	1.99517e+06	6.29998
PSIP1	4.543	1.23802e+06	6.09273
SMARCA1	4.518	458257	5.66111
SMARCA5	4.518	458257	5.66111
APBB1	4.498	498534	5.6977
RIPK1	4.482	705873	5.84873
PTPN21	4.473	1.94481e+06	6.28888
PAPOLG	4.419	1.00661e+06	6.00286
TRIM26	4.414	644394	5.80915
RPS6KA2	4.394	3677836	6.56559
CNNM3	4.364	2.10135e+06	6.3225
FIGNL1	4.362	1.73039e+06	6.23814
MPP2	4.348	1.27745e+06	6.10634
SOGA1	4.332	335076	5.52514
KATNAL2	4.253	2.96156e+09	9.47152
WDR36	4.25	455946	5.65891
KLC4	4.249	489268	5.68955
GIT2	4.217	1.41914e+06	6.15203
BTN2A2	4.216	450484	5.65368
BTN2A1	4.216	450484	5.65368
HOOK2	4.205	1.06979e+06	6.0293
VPS33A	4.195	350338	5.54449
ZYG11B	4.183	481860	5.68292
TAF5L	4.168	658259	5.8184
YIPF5	4.131	438761	5.64223
TMEM245	4.096	612158	5.78686
SRPK3	4.093	3.01357e+06	6.47908
ALG6	4.054	1.11278e+06	6.04641
P4HA1	4.037	986778	5.99422
FANCG	4.022	175397	5.24402
RCOR1	3.986	554045	5.74354
KIF22	3.901	453440	5.65652
KLHL11	3.9	1.2355e+06	6.09184
DHX33	3.891	705288	5.84837
PPP6R3	3.855	452173	5.6553
NOL10	3.763	2.40541e+06	6.38119
DDX51	3.746	209173	5.3205
STK39	3.731	1.02961e+06	6.01267
RINT1	3.708	652108	5.81432
RBM28	3.703	346616	5.53985
ATG7	3.679	3.03616e+06	6.48233
FOXK2	3.656	958951	5.9818
ERCC2	3.65	971850	5.9876
WDR6	3.649	1.34089e+06	6.12739
NAE1	3.616	1.70023e+07	7.23051
PDCD6IP	3.576	1.02177e+06	6.00935
EXOC6	3.53	2328339	6.36705
BOP1	3.51	976361	5.98961
TPX2	3.488	641240	5.80702
WDR91	3.481	1.98876e+06	6.29858
ABCF1	3.46	416528	5.61964
YWHAE	3.446	3.23548e+06	6.50994
NACA	3.43	828503	5.91829
NACA	3.43	828503	5.91829
KPNA4	3.405	792847	5.89919
SLC5A6	3.39	2.11632e+06	6.32558
TMEM201	3.376	450364	5.65356
POLR3E	3.29	8.6886e+06	6.93895
GPSM1	3.286	1.33994e+06	6.12709
NCKIPSD	3.286	1.26092e+06	6.10069
SRRT	3.231	703039	5.84698
CLASP2	3.194	383327	5.58357
TUBGCP4	3.122	477890	5.67933
ERF	3.048	365295	5.56264
GPR89B	2.975	466410	5.66877
ACSL5	2.974	602399	5.77988
PNPT1	2.97	849259	5.92904
RBM15	2.965	338205	5.52918
RPS5	2.929	613950	5.78813
ZNF208	2.928	744939	5.87212
ZNF676	2.928	744939	5.87212
ELP3	2.909	1.1627e+06	6.06547
FLCN	2.904	427178	5.63061
GLMN	2.876	1.54757e+06	6.18965
TEAD4	2.869	3.52641e+06	6.54733
PTPN11	2.865	635664	5.80323
MED15	2.85	628057	5.798
EIF4G1	2.837	544530	5.73602
IPO8	2.832	410791	5.61362
IGSF8	2.831	254812	5.40622
NOP9	2.798	697175	5.84334
STRN4	2.763	454061	5.65711
PALS2	2.719	669073	5.82547
IFFO1	2.709	389697	5.59073
IFFO2	2.709	389697	5.59073
ACIN1	2.693	427926	5.63137
NDC80	2.672	678077	5.83128
CD2AP	2.672	184637	5.26632
NAA15	2.646	670035	5.8261
PRKCI	2.641	876931	5.94297
PCK1	2.625	826829	5.91742
AKAP8	2.623	912998	5.96047
SUZ12	2.613	1.24807e+06	6.09624
PPP2R5C	2.608	720618	5.85771
ANK2	2.589	1261357	6.10084
PARP2	2.56	431927	5.63541
CKMT1A	2.499	783497	5.89404
TERF2	2.495	607861	5.7838
DMD	2.495	509450	5.7071
PVR	2.489	625830	5.79646
ALDH1L2	2.488	349062	5.5429
RETSAT	2.472	518809	5.71501
PNKP	2.455	643557	5.80859
SERPINA1	2.451	1.26129e+06	6.10082
FPGT	2.446	300720	5.47816
BRAP	2.442	634369	5.80234
SUMO1P1	2.432	412842	5.61578
SUMO1	2.432	412842	5.61578
TOP1MT	2.422	2331652	6.36766
HNF1B	2.406	3.44527e+06	6.53722
HNF1A	2.406	3.44527e+06	6.53722
TFIP11	2.403	376446	5.5757
MAST3	2.346	2.6754e+06	6.42739
MASTL	2.346	2.6754e+06	6.42739
MAST4	2.346	2.6754e+06	6.42739
MAST1	2.346	2.6754e+06	6.42739
MAST2	2.346	2.6754e+06	6.42739
COP1	2.342	420617	5.62389
FASTKD1	2.342	928966	5.968
TTN	2.3	1.36218e+06	6.13423
CCNT1	2.283	701528	5.84605
DDX31	2.273	384180	5.58454
HPX	2.254	418111	5.62129
RIOK1	2.251	559180	5.74755
MTHFD1L	2.248	1.4858e+06	6.17196
SP2	2.24	350190	5.5443
ATP6V0A2	2.212	660472	5.81985
NDC1	2.201	1.27276e+06	6.10475
CD47	2.19	1.4587e+06	6.16397
PIP5K1A	2.187	457782	5.66066
GPAA1	2.134	927864	5.96748
TLK2	2.123	1604087	6.20523
SCLT1	2.119	974137	5.98862
INTS10	2.116	961511	5.98295
SARM1	2.109	600430	5.77846
RPS6KA4	2.081	754896	5.87789
RFT1	2.08	560068	5.74824
BPIFA3	2.013	1.56561e+06	6.19468
TNIK	2.008	849004	5.92891
MINK1	2.008	849004	5.92891
MAP4K4	2.008	849004	5.92891
ZER1	1.999	279261	5.44601
POMGNT2	1.996	961804	5.98309
SCGB1D2	1.995	541349	5.73348
HPS6	1.98	521399	5.71717
SRSF7	1.94	10748177	7.03133
CDT1	1.94	393202	5.59462
CST6	1.936	1.04319e+06	6.01837
ADD3	1.907	2.03596e+06	6.30877
TASOR	1.902	992283	5.99664
SLC20A1	1.899	1.07596e+06	6.0318
HK2	1.879	327214	5.51483
HK1	1.879	327214	5.51483
PRKCQ	1.878	245720	5.39044
SUPT20H	1.87	924460	5.96589
HPR	1.868	920556	5.96405
HP	1.868	920556	5.96405
TTC7B	1.865	12728097	7.10476
ZNF665	1.851	734558	5.86603
ZNF713	1.851	734558	5.86603
ZNF138	1.851	734558	5.86603
ZNF791	1.851	734558	5.86603
ZNF597	1.851	734558	5.86603
ZNF691	1.851	734558	5.86603
ZNF570	1.851	734558	5.86603
ZNF781	1.851	734558	5.86603
ZSCAN12	1.851	734558	5.86603
ZNF616	1.851	734558	5.86603
ZNF300	1.851	734558	5.86603
ZNF701	1.851	734558	5.86603
ZNF727	1.851	734558	5.86603
ZNF22	1.851	734558	5.86603
ZNF540	1.851	734558	5.86603
ZNF879	1.851	734558	5.86603
ZNF98	1.851	734558	5.86603
ZNF629	1.851	734558	5.86603
ZNF678	1.851	734558	5.86603
ZNF236	1.851	734558	5.86603
ZNF479	1.851	734558	5.86603
ZNF181	1.851	734558	5.86603
ZNF680	1.851	734558	5.86603
ZNF730	1.851	734558	5.86603
ZNF606	1.851	734558	5.86603
ZNF716	1.851	734558	5.86603
ZNF74	1.851	734558	5.86603
ZNF197	1.851	734558	5.86603
ZNF34	1.851	734558	5.86603
ZNF7	1.851	734558	5.86603
ZNF624	1.851	734558	5.86603
ZNF737	1.851	734558	5.86603
ZSCAN20	1.851	734558	5.86603
ZNF845	1.851	734558	5.86603
ZNF534	1.851	734558	5.86603
ZNF18	1.851	734558	5.86603
ZNF160	1.851	734558	5.86603
ZNF560	1.851	734558	5.86603
ZNF493	1.851	734558	5.86603
ZNF28	1.851	734558	5.86603
ZNF627	1.851	734558	5.86603
ZNF721	1.851	734558	5.86603
ZNF471	1.851	734558	5.86603
ZNF682	1.851	734558	5.86603
ZNF273	1.851	734558	5.86603
ZNF761	1.851	734558	5.86603
ZNF568	1.851	734558	5.86603
ZNF749	1.851	734558	5.86603
ZNF492	1.851	734558	5.86603
ZNF660	1.851	734558	5.86603
ZNF43	1.851	734558	5.86603
ZNF626	1.851	734558	5.86603
ZNF311	1.851	734558	5.86603
ZNF319	1.851	734558	5.86603
ZNF394	1.851	734558	5.86603
ZNF595	1.851	734558	5.86603
ZNF83	1.851	734558	5.86603
ZNF233	1.851	734558	5.86603
ZNF708	1.851	734558	5.86603
ZNF429	1.851	734558	5.86603
ZNF675	1.851	734558	5.86603
ZNF107	1.851	734558	5.86603
ZNF189	1.851	734558	5.86603
ZNF658B	1.851	734558	5.86603
ZNF484	1.851	734558	5.86603
ZNF184	1.851	734558	5.86603
ZNF266	1.851	734558	5.86603
ZNF888	1.851	734558	5.86603
ZNF354C	1.851	734558	5.86603
ZNF431	1.851	734558	5.86603
ZSCAN29	1.851	734558	5.86603
ZNF611	1.851	734558	5.86603
KLF8	1.851	734558	5.86603
ZNF415	1.851	734558	5.86603
ZNF430	1.851	734558	5.86603
ZNF267	1.851	734558	5.86603
ZNF287	1.851	734558	5.86603
ZNF736	1.851	734558	5.86603
ZNF782	1.851	734558	5.86603
ZIM3	1.851	734558	5.86603
ZNF347	1.851	734558	5.86603
ZNF880	1.851	734558	5.86603
ZNF420	1.851	734558	5.86603
ZNF257	1.851	734558	5.86603
ZNF506	1.851	734558	5.86603
ZNF681	1.851	734558	5.86603
ZNF765	1.851	734558	5.86603
ZNF331	1.851	734558	5.86603
ZNF728	1.851	734558	5.86603
ZNF502	1.851	734558	5.86603
ZNF724	1.851	734558	5.86603
ZNF235	1.851	734558	5.86603
ZNF677	1.851	734558	5.86603
ZNF92	1.851	734558	5.86603
ZNF75D	1.851	734558	5.86603
ZNF723	1.851	734558	5.86603
ZNF674	1.851	734558	5.86603
ZNF253	1.851	734558	5.86603
ZNF480	1.851	734558	5.86603
ZNF735	1.851	734558	5.86603
ZNF85	1.851	734558	5.86603
ZNF726	1.851	734558	5.86603
ZNF732	1.851	734558	5.86603
ZNF135	1.851	734558	5.86603
ZNF714	1.851	734558	5.86603
ZNF766	1.851	734558	5.86603
ZNF45	1.851	734558	5.86603
ZNF117	1.851	734558	5.86603
ZNF284	1.851	734558	5.86603
ZNF397	1.851	734558	5.86603
ZNF600	1.851	734558	5.86603
ZNF93	1.851	734558	5.86603
ZNF860	1.851	734558	5.86603
ZNF141	1.851	734558	5.86603
ZNF175	1.851	734558	5.86603
ZNF454	1.851	734558	5.86603
ZNF529	1.851	734558	5.86603
ZNF320	1.851	734558	5.86603
ZFP2	1.851	734558	5.86603
ZNF554	1.851	734558	5.86603
ZNF100	1.851	734558	5.86603
ZNF546	1.851	734558	5.86603
ZSCAN2	1.851	734558	5.86603
ZNF722	1.851	734558	5.86603
ZFP62	1.851	734558	5.86603
ZFP14	1.851	734558	5.86603
ZNF836	1.851	734558	5.86603
ZNF536	1.851	734558	5.86603
ZNF195	1.851	734558	5.86603
ZSCAN22	1.851	734558	5.86603
ZNF615	1.851	734558	5.86603
ZNF841	1.851	734558	5.86603
ZNF90	1.851	734558	5.86603
ZNF468	1.851	734558	5.86603
ZNF449	1.851	734558	5.86603
ZNF483	1.851	734558	5.86603
ZNF79	1.851	734558	5.86603
ZNF519	1.851	734558	5.86603
ZNF528	1.851	734558	5.86603
ZFP28	1.851	734558	5.86603
ZNF486	1.851	734558	5.86603
ZNF557	1.851	734558	5.86603
ZNF816	1.851	734558	5.86603
ZNF695	1.851	734558	5.86603
ZNF571	1.851	734558	5.86603
ZNF91	1.851	734558	5.86603
ZNF254	1.851	734558	5.86603
ZNF709	1.851	734558	5.86603
ZNF808	1.851	734558	5.86603
ZNF718	1.851	734558	5.86603
ZNF501	1.851	734558	5.86603
ESS2	1.834	352321	5.54694
RPL34	1.821	452935	5.65604
CEP78	1.813	406180	5.60872
WDR48	1.783	504214	5.70262
MEX3D	1.766	358008	5.55389
MEX3A	1.766	358008	5.55389
MEX3B	1.766	358008	5.55389
MEX3C	1.766	358008	5.55389
MTF2	1.765	74569912	7.87256
EEF1B2	1.761	3.39882e+06	6.53133
EFR3A	1.749	373809	5.57265
WWC1	1.748	2.09384e+08	8.32094
DYNC1H1	1.699	264583	5.42256
ZNHIT6	1.695	591722	5.77212
PLOD2	1.688	663202	5.82165
CADM1	1.681	605940	5.78243
TEAD2	1.668	1911168	6.2813
TEAD3	1.668	1911168	6.2813
UHRF1	1.668	390866	5.59203
ISYNA1	1.665	489201	5.68949
SUPT7L	1.647	515431	5.71217
AP2B1	1.634	518613	5.71484
GGA2	1.63	1.33531e+06	6.12558
GGA3	1.63	1.33531e+06	6.12558
GGA1	1.63	1.33531e+06	6.12558
ECD	1.629	595904	5.77518
TMX3	1.628	1.64425e+06	6.21597
ATP8A1	1.625	1.31459e+06	6.11879
AFP	1.609	2.56986e+06	6.40991
NCAPG	1.601	3.55932e+06	6.55137
ANKRD28	1.597	251537	5.4006
DLST	1.591	1.47904e+06	6.16998
OTUB2	1.586	36261136	7.55944
LRCH1	1.582	1.53525e+06	6.18618
ZC3H7A	1.565	475840	5.67746
ALDOC	1.564	199968	5.30096
LIG3	1.557	564380	5.75157
CHTF18	1.556	639166	5.80561
TBCE	1.556	639166	5.80561
TOR1AIP2	1.555	1.17442e+06	6.06982
ARL6IP5	1.547	1.02734e+06	6.01171
TXLNG	1.539	484866	5.68562
AMPD2	1.527	11361639	7.05544
NECTIN2	1.513	32859978	7.51667
DNAJC10	1.498	614838	5.78876
DLG4	1.468	322450	5.50846
TFEB	1.46	1.02721e+06	6.01166
MITF	1.46	1.02721e+06	6.01166
PRKAA2	1.434	1.15521e+06	6.06266
KAT14	1.428	696886	5.84316
PAPSS1	1.417	739673	5.86904
PIKFYVE	1.41	1725792	6.23699
DYRK1A	1.408	730851	5.86383
DYRK1B	1.408	730851	5.86383
DYRK2	1.408	730851	5.86383
HTR1A	1.405	71645248	7.85519
SACS	1.401	758870	5.88017
PPP1R13B	1.395	597806	5.77656
CFAP36	1.393	1.38389e+06	6.1411
MAGI1	1.392	2.09384e+08	8.32094
MAGI2	1.392	2.09384e+08	8.32094
BUB1B	1.39	627549	5.79765
TSPYL1	1.367	616243	5.78975
ACLY	1.366	290021	5.46243
RPH3AL	1.361	3.8648e+06	6.58713
ABCC9	1.359	745709	5.87257
ABCC8	1.359	745709	5.87257
TTK	1.358	315405	5.49887
AACS	1.356	33255250	7.52186
CHST9	1.347	644251	5.80905
LZTS3	1.347	411002	5.61384
CPS1	1.339	549281	5.73979
CAD	1.339	549281	5.73979
CHAF1B	1.335	524564	5.7198
SLU7	1.314	430928	5.6344
PLA2G4E	1.304	2520420	6.40147
KRT83	1.3	42010644	7.62336
KRT81	1.3	42010644	7.62336
KRT85	1.3	42010644	7.62336
KRT86	1.3	42010644	7.62336
SLC38A2	1.299	600746	5.77869
SPTBN2	1.294	2.47317e+06	6.39325
RELA	1.29	355371	5.55068
MSH6	1.277	1.15348e+06	6.06201
CASP9	1.271	914178	5.96103
HERC2	1.271	296247	5.47165
POLQ	1.269	1641683	6.21529
DMKN	1.267	1.40929e+06	6.149
SYVN1	1.263	154356	5.18852
WDR1	1.26	597616	5.77642
TRIP4	1.237	451629	5.65478
UBE3C	1.233	386536	5.58719
SEC24D	1.23	306746	5.48678
NMT2	1.228	525765	5.72079
PRRC2C	1.227	1.35636e+06	6.13237
PRRC2A	1.227	1.35636e+06	6.13237
LARP4	1.225	821483	5.9146
CCDC86	1.225	365289	5.56264
NOP53	1.217	248724	5.39572
KIF7	1.215	2503739	6.39859
INTS9	1.205	625989	5.79657
SCYL1	1.204	560966	5.74894
PUS7	1.202	392854	5.59423
SH3PXD2B	1.193	376200	5.57542
KIF27	1.189	2038859	6.30939
SCML2	1.161	730231	5.86346
KIAA2013	1.155	412687	5.61562
C5	1.135	492768	5.69264
ADGRV1	1.133	544908	5.73632
DDX10	1.13	652471	5.81456
TARS3	1.122	1.71037e+06	6.23309
DDX54	1.12	345038	5.53787
XPO7	1.115	210719	5.3237
TMTC3	1.105	655539	5.8166
TNPO2	1.099	3.87733e+06	6.58853
ORC2	1.095	617152	5.79039
MIER1	1.086	388022	5.58886
LINS1	1.086	388022	5.58886
KRT18	1.085	181282640	8.25836
KRT31	1.085	181282640	8.25836
KRT33B	1.085	181282640	8.25836
ADAR	1.08	696450	5.84289
ORC3	1.076	1.16492e+06	6.0663
TLK1	1.064	2.6754e+06	6.42739
CFAP100	1.055	1304297	6.11538
GLE1	1.049	267169	5.42679
CAND2	1.047	564031	5.7513
TSSK4	1.039	555620	5.74478
INTS7	1.036	1.44821e+06	6.16083
RPS6KA5	1.031	534940	5.7283
CTSV	1.027	824589	5.91624
MAU2	1.008	334610	5.52454
PPARD	1	1.17724e+06	6.07087
SEMA4C	0.996	474874	5.67658
ATP10A	0.995	1.59081e+06	6.20162
PAPOLA	0.994	554635	5.74401
PAPOLB	0.994	554635	5.74401
BUB3	0.989	2.53058e+06	6.40322
ASH2L	0.988	362574	5.5594
COG2	0.977	499725	5.69873
SMTNL2	0.975	2.57247e+06	6.41035
MVK	0.975	1098749	6.0409
COASY	0.972	511428	5.70878
SETD3	0.97	971524	5.98745
ZFP3	0.969	3.20915e+06	6.50639
AGO2	0.966	641971	5.80752
AGO3	0.966	641971	5.80752
AGO1	0.966	641971	5.80752
RUFY2	0.966	638713	5.80531
AGO4	0.966	641971	5.80752
NAA16	0.963	2.90094e+06	6.46254
MAPKAPK5	0.962	1652206	6.21806
MYH16	0.959	2.05163e+06	6.3121
NFKBIL1	0.959	2.05163e+06	6.3121
APCS	0.949	6371043	6.80421
USP7	0.945	1.52296e+06	6.18269
TSPAN31	0.935	1.53702e+06	6.18668
CFD	0.93	5.06323e+06	6.70443
ZC3H11A	0.93	508991	5.70671
UTP3	0.93	493228	5.69305
XPR1	0.924	1.02084e+06	6.00896
CHRAC1	0.914	333110	5.52259
TCAF1	0.905	585640	5.76763
SSB	0.903	255005	5.40655
GTPBP2	0.903	1.83556e+06	6.26377
ASCC2	0.894	284153	5.45355
ALG8	0.893	792481	5.89899
UBR4	0.891	320504	5.50583
